# Supplementary material for: Ca2+-Dependent and -Independent Calmodulin Binding to the Cytoplasmic Loop of Gap Junction Connexins
Source: Int J Mol Sci. 2023 Feb 19;24(4):4153. doi: 10.3390/ijms24044153 (PMC9961272; doi:10.3390/ijms24044153)
Supplement: Supplementary file 1 [file ijms-24-04153-s001.zip]

Archive with 1 entries (1 files):
- ijms-2217003-supplementary.pdf
